# Supplementary material for: GTP Binding Protein Gtr1 Cooperating with ASF1 Regulates Asexual Development in Stemphylium eturmiunum
Source: Int J Mol Sci. 2022 Jul 28;23(15):8355. doi: 10.3390/ijms23158355 (PMC9369126; doi:10.3390/ijms23158355)
Supplement: Supplementary file 1 [file ijms-23-08355-s001.zip]

Archive with 2 entries (2 files):
- Supplementary figure S1.pdf
- Supplementary table S1.pdf
